# Supplementary material for: scNODE : generative model for temporal single cell transcriptomic data prediction
Source: Bioinformatics. 2024 Sep 4;40(Suppl 2):ii146–54. doi: 10.1093/bioinformatics/btae393 (PMC11373355; doi:10.1093/bioinformatics/btae393)
Supplement: btae393_Supplementary_Data [file btae393_supplementary_data.zip]

Archive with 8 entries (8 files):
- citations.bib
- jabbrv-ltwa-all.ldf
- jabbrv-ltwa-en.ldf
- jabbrv.sty
- opticameet3.sty
- oup-authoring-template.cls
- scNODE_ECCB.pdf
- supplementary.pdf
