# Supplementary material for: scNODE : generative model for temporal single cell transcriptomic data prediction
Source: Bioinformatics. 2024 Sep 4;40(Suppl 2):ii146–54. doi: 10.1093/bioinformatics/btae393 (PMC11373355; doi:10.1093/bioinformatics/btae393)
Supplement: btae393_Supplementary_Data [file btae393_supplementary_data.zip › citations.bib]

@article{hwang2018single,
  title={Single-cell {RNA} sequencing technologies and bioinformatics pipelines},
  author={Hwang, Byungjin and Lee, Ji Hyun and Bang, Duhee},
  journal={Experimental \& molecular medicine},
  volume={50},
  number={8},
  pages={1--14},
  year={2018},
  publisher={Nature Publishing Group}
}

@article{chen2019single,
  title={Single-cell {RNA}-seq technologies and related computational data analysis},
  author={Chen, Geng and Ning, Baitang and Shi, Tieliu},
  journal={Frontiers in genetics},
  pages={317},
  year={2019},
  publisher={Frontiers}
}

@article{fleck2022inferring,
  title={Inferring and perturbing cell fate regulomes in human brain organoids},
  author={Fleck, Jonas Simon and Jansen, Sophie Martina Johanna and Wollny, Damian and Zenk, Fides and Seimiya, Makiko and Jain, Akanksha and Okamoto, Ryoko and Santel, Malgorzata and He, Zhisong and Camp, J Gray and others},
  journal={Nature},
  pages={1--8},
  year={2022},
  publisher={Nature Publishing Group UK London}
}

@article{moris2016transition,
  title={Transition states and cell fate decisions in epigenetic landscapes},
  author={Moris, Naomi and Pina, Cristina and Arias, Alfonso Martinez},
  journal={Nature Reviews Genetics},
  volume={17},
  number={11},
  pages={693--703},
  year={2016},
  publisher={Nature Publishing Group UK London}
}

@article{ding2022temporal,
  title={Temporal modelling using single-cell transcriptomics},
  author={Ding, Jun and Sharon, Nadav and Bar-Joseph, Ziv},
  journal={Nature Reviews Genetics},
  volume={23},
  number={6},
  pages={355--368},
  year={2022},
  publisher={Nature Publishing Group UK London}
}

@article{chen2022live,
  title={Live-seq enables temporal transcriptomic recording of single cells},
  author={Chen, Wanze and Guillaume-Gentil, Orane and Rainer, Pernille Yde and G{\"a}belein, Christoph G and Saelens, Wouter and Gardeux, Vincent and Klaeger, Amanda and Dainese, Riccardo and Zachara, Magda and Zambelli, Tomaso and others},
  journal={Nature},
  volume={608},
  number={7924},
  pages={733--740},
  year={2022},
  publisher={Nature Publishing Group UK London}
}

@article{grun2015single,
  title={Single-cell messenger {RNA} sequencing reveals rare intestinal cell types},
  author={Gr{\"u}n, Dominic and Lyubimova, Anna and Kester, Lennart and Wiebrands, Kay and Basak, Onur and Sasaki, Nobuo and Clevers, Hans and Van Oudenaarden, Alexander},
  journal={Nature},
  volume={525},
  number={7568},
  pages={251--255},
  year={2015},
  publisher={Nature Publishing Group UK London}
}

@article{saelens2019comparison,
  title={A comparison of single-cell trajectory inference methods},
  author={Saelens, Wouter and Cannoodt, Robrecht and Todorov, Helena and Saeys, Yvan},
  journal={Nature biotechnology},
  volume={37},
  number={5},
  pages={547--554},
  year={2019},
  publisher={Nature Publishing Group US New York}
}

@article{herman2018fateid,
  title={{FateID} infers cell fate bias in multipotent progenitors from single-cell {RNA}-seq data},
  author={Herman, Josip S and Sagar, null and Gruen, Dominic},
  journal={Nature methods},
  volume={15},
  number={5},
  pages={379--386},
  year={2018},
  publisher={Nature Publishing Group US New York}
}

@article{wolf2019paga,
  title={{PAGA}: graph abstraction reconciles clustering with trajectory inference through a topology preserving map of single cells},
  author={Wolf, F Alexander and Hamey, Fiona K and Plass, Mireya and Solana, Jordi and Dahlin, Joakim S and G{\"o}ttgens, Berthold and Rajewsky, Nikolaus and Simon, Lukas and Theis, Fabian J},
  journal={Genome biology},
  volume={20},
  pages={1--9},
  year={2019},
  publisher={Springer}
}

@article{trapnell2014dynamics,
  title={The dynamics and regulators of cell fate decisions are revealed by pseudotemporal ordering of single cells},
  author={Trapnell, Cole and Cacchiarelli, Davide and Grimsby, Jonna and Pokharel, Prapti and Li, Shuqiang and Morse, Michael and Lennon, Niall J and Livak, Kenneth J and Mikkelsen, Tarjei S and Rinn, John L},
  journal={Nature biotechnology},
  volume={32},
  number={4},
  pages={381--386},
  year={2014},
  publisher={Nature Publishing Group US New York}
}

@article{qiu2017reversed,
  title={Reversed graph embedding resolves complex single-cell trajectories},
  author={Qiu, Xiaojie and Mao, Qi and Tang, Ying and Wang, Li and Chawla, Raghav and Pliner, Hannah A and Trapnell, Cole},
  journal={Nature methods},
  volume={14},
  number={10},
  pages={979--982},
  year={2017},
  publisher={Nature Publishing Group UK London}
}

@article{marouf2020realistic,
  title={Realistic in silico generation and augmentation of single-cell RNA-seq data using generative adversarial networks},
  author={Marouf, Mohamed and Machart, Pierre and Bansal, Vikas and Kilian, Christoph and Magruder, Daniel S and Krebs, Christian F and Bonn, Stefan},
  journal={Nature communications},
  volume={11},
  number={1},
  pages={166},
  year={2020},
  publisher={Nature Publishing Group UK London}
}

@article{cao2021benchmark,
  title={A benchmark study of simulation methods for single-cell RNA sequencing data},
  author={Cao, Yue and Yang, Pengyi and Yang, Jean Yee Hwa},
  journal={Nature communications},
  volume={12},
  number={1},
  pages={6911},
  year={2021},
  publisher={Nature Publishing Group UK London}
}

@article{sun2021scdesign2,
  title={{scDesign2}: a transparent simulator that generates high-fidelity single-cell gene expression count data with gene correlations captured},
  author={Sun, Tianyi and Song, Dongyuan and Li, Wei Vivian and Li, Jingyi Jessica},
  journal={Genome biology},
  volume={22},
  number={1},
  pages={163},
  year={2021},
  publisher={Springer}
}

@article{li2019statistical,
  title={A statistical simulator {scDesign} for rational scRNA-seq experimental design},
  author={Li, Wei Vivian and Li, Jingyi Jessica},
  journal={Bioinformatics},
  volume={35},
  number={14},
  pages={i41--i50},
  year={2019},
  publisher={Oxford University Press}
}

@article{risso2018general,
  title={A general and flexible method for signal extraction from single-cell {RNA}-seq data},
  author={Risso, Davide and Perraudeau, Fanny and Gribkova, Svetlana and Dudoit, Sandrine and Vert, Jean-Philippe},
  journal={Nature communications},
  volume={9},
  number={1},
  pages={284},
  year={2018},
  publisher={Nature Publishing Group UK London}
}

@article{zappia2017splatter,
  title={Splatter: simulation of single-cell {RNA} sequencing data},
  author={Zappia, Luke and Phipson, Belinda and Oshlack, Alicia},
  journal={Genome biology},
  volume={18},
  number={1},
  pages={174},
  year={2017},
  publisher={Springer}
}

@article{schiebinger2019optimal,
  title={Optimal-transport analysis of single-cell gene expression identifies developmental trajectories in reprogramming},
  author={Schiebinger, Geoffrey and Shu, Jian and Tabaka, Marcin and Cleary, Brian and Subramanian, Vidya and Solomon, Aryeh and Gould, Joshua and Liu, Siyan and Lin, Stacie and Berube, Peter and others},
  journal={Cell},
  volume={176},
  number={4},
  pages={928--943},
  year={2019},
  publisher={Elsevier}
}

@inproceedings{tong2020trajectorynet,
  title={Trajectorynet: A dynamic optimal transport network for modeling cellular dynamics},
  author={Tong, Alexander and Huang, Jessie and Wolf, Guy and Van Dijk, David and Krishnaswamy, Smita},
  booktitle={International conference on machine learning},
  pages={9526--9536},
  year={2020},
  organization={PMLR}
}

@article{huguet2022manifold,
  title={Manifold interpolating optimal-transport flows for trajectory inference},
  author={Huguet, Guillaume and Magruder, Daniel Sumner and Tong, Alexander and Fasina, Oluwadamilola and Kuchroo, Manik and Wolf, Guy and Krishnaswamy, Smita},
  journal={Advances in Neural Information Processing Systems},
  volume={35},
  pages={29705--29718},
  year={2022}
}

@article{yeo2021generative,
  title={Generative modeling of single-cell time series with {PRESCIENT} enables prediction of cell trajectories with interventions},
  author={Yeo, Grace Hui Ting and Saksena, Sachit D and Gifford, David K},
  journal={Nature communications},
  volume={12},
  number={1},
  pages={3222},
  year={2021},
  publisher={Nature Publishing Group UK London}
}

@inproceedings{feydy2019interpolating,
  title={Interpolating between optimal transport and mmd using sinkhorn divergences},
  author={Feydy, Jean and S{\'e}journ{\'e}, Thibault and Vialard, Fran{\c{c}}ois-Xavier and Amari, Shun-ichi and Trouv{\'e}, Alain and Peyr{\'e}, Gabriel},
  booktitle={The 22nd International Conference on Artificial Intelligence and Statistics},
  pages={2681--2690},
  year={2019},
  organization={PMLR}
}

@article{farrell2018single,
  title={Single-cell reconstruction of developmental trajectories during zebrafish embryogenesis},
  author={Farrell, Jeffrey A and Wang, Yiqun and Riesenfeld, Samantha J and Shekhar, Karthik and Regev, Aviv and Schier, Alexander F},
  journal={Science},
  volume={360},
  number={6392},
  pages={eaar3131},
  year={2018},
  publisher={American Association for the Advancement of Science}
}

@article{gronbech2020scvae,
  title={{scVAE}: variational auto-encoders for single-cell gene expression data},
  author={Gr{\o}nbech, Christopher Heje and Vording, Maximillian Fornitz and Timshel, Pascal N and S{\o}nderby, Casper Kaae and Pers, Tune H and Winther, Ole},
  journal={Bioinformatics},
  volume={36},
  number={16},
  pages={4415--4422},
  year={2020},
  publisher={Oxford University Press}
}

@article{svensson2020interpretable,
  title={Interpretable factor models of single-cell {RNA}-seq via variational autoencoders},
  author={Svensson, Valentine and Gayoso, Adam and Yosef, Nir and Pachter, Lior},
  journal={Bioinformatics},
  volume={36},
  number={11},
  pages={3418--3421},
  year={2020},
  publisher={Oxford University Press}
}

@article{wang2018vasc,
  title={{VASC}: dimension reduction and visualization of single-cell {RNA}-seq data by deep variational autoencoder},
  author={Wang, Dongfang and Gu, Jin},
  journal={Genomics, proteomics \& bioinformatics},
  volume={16},
  number={5},
  pages={320--331},
  year={2018},
  publisher={Elsevier}
}

@article{chen2018neural,
  title={Neural ordinary differential equations},
  author={Chen, Ricky TQ and Rubanova, Yulia and Bettencourt, Jesse and Duvenaud, David K},
  journal={Advances in neural information processing systems},
  volume={31},
  year={2018}
}

@article{cuturi2013sinkhorn,
  title={Sinkhorn distances: Lightspeed computation of optimal transport},
  author={Cuturi, Marco},
  journal={Advances in neural information processing systems},
  volume={26},
  year={2013}
}

@inproceedings{akiba2019optuna,
  title={Optuna: A next-generation hyperparameter optimization framework},
  author={Akiba, Takuya and Sano, Shotaro and Yanase, Toshihiko and Ohta, Takeru and Koyama, Masanori},
  booktitle={Proceedings of the 25th ACM SIGKDD international conference on knowledge discovery \& data mining},
  pages={2623--2631},
  year={2019}
}

@article{woicik2023extrapolating,
  title={Extrapolating heterogeneous time-series gene expression data using {Sagittarius}},
  author={Woicik, Addie and Zhang, Mingxin and Chan, Janelle and Ma, Jianzhu and Wang, Sheng},
  journal={Nature Machine Intelligence},
  pages={1--15},
  year={2023},
  publisher={Nature Publishing Group UK London}
}

@article{qiu2022mapping,
  title={Mapping transcriptomic vector fields of single cells},
  author={Qiu, Xiaojie and Zhang, Yan and Martin-Rufino, Jorge D and Weng, Chen and Hosseinzadeh, Shayan and Yang, Dian and Pogson, Angela N and Hein, Marco Y and Min, Kyung Hoi Joseph and Wang, Li and others},
  journal={Cell},
  volume={185},
  number={4},
  pages={690--711},
  year={2022},
  publisher={Elsevier}
}

@article{qiu2012understanding,
  title={From understanding the development landscape of the canonical fate-switch pair to constructing a dynamic landscape for two-step neural differentiation},
  author={Qiu, Xiaojie and Ding, Shanshan and Shi, Tieliu},
  journal={PloS one},
  volume={7},
  number={12},
  pages={e49271},
  year={2012},
  publisher={Public Library of Science San Francisco, USA}
}

@article{wang2014epigenetic,
  title={Epigenetic state network approach for describing cell phenotypic transitions},
  author={Wang, Ping and Song, Chaoming and Zhang, Hang and Wu, Zhanghan and Tian, Xiao-Jun and Xing, Jianhua},
  journal={Interface focus},
  volume={4},
  number={3},
  pages={20130068},
  year={2014},
  publisher={The Royal Society}
}

@article{xiong2006tob1,
  title={Tob1 controls dorsal development of zebrafish embryos by antagonizing maternal $\beta$-catenin transcriptional activity},
  author={Xiong, Bo and Rui, Yanning and Zhang, Min and Shi, Kehui and Jia, Shunji and Tian, Tian and Yin, Kun and Huang, Huizhe and Lin, Shuyong and Zhao, Xingang and others},
  journal={Developmental cell},
  volume={11},
  number={2},
  pages={225--238},
  year={2006},
  publisher={Elsevier}
}

@article{warga2013zebrafish,
  title={Zebrafish {Tbx16} regulates intermediate mesoderm cell fate by attenuating {Fgf} activity},
  author={Warga, Rachel M and Mueller, Rachel L and Ho, Robert K and Kane, Donald A},
  journal={Developmental biology},
  volume={383},
  number={1},
  pages={75--89},
  year={2013},
  publisher={Elsevier}
}

@article{moon2019visualizing,
  title={Visualizing structure and transitions in high-dimensional biological data},
  author={Moon, Kevin R and van Dijk, David and Wang, Zheng and Gigante, Scott and Burkhardt, Daniel B and Chen, William S and Yim, Kristina and Elzen, Antonia van den and Hirn, Matthew J and Coifman, Ronald R and others},
  journal={Nature biotechnology},
  volume={37},
  number={12},
  pages={1482--1492},
  year={2019},
  publisher={Nature Publishing Group US New York}
}

@article{bastidas2019comprehensive,
  title={Comprehensive single cell {mRNA} profiling reveals a detailed roadmap for pancreatic endocrinogenesis},
  author={Bastidas-Ponce, Aim{\'e}e and Tritschler, Sophie and Dony, Leander and Scheibner, Katharina and Tarquis-Medina, Marta and Salinno, Ciro and Schirge, Silvia and Burtscher, Ingo and B{\"o}ttcher, Anika and Theis, Fabian J and others},
  journal={Development},
  volume={146},
  number={12},
  pages={dev173849},
  year={2019},
  publisher={The Company of Biologists Ltd}
}


@article{di2021molecular,
  title={Molecular logic of cellular diversification in the mouse cerebral cortex},
  author={Di Bella, Daniela J and Habibi, Ehsan and Stickels, Robert R and Scalia, Gabriele and Brown, Juliana and Yadollahpour, Payman and Yang, Sung Min and Abbate, Catherine and Biancalani, Tommaso and Macosko, Evan Z and others},
  journal={Nature},
  volume={595},
  number={7868},
  pages={554--559},
  year={2021},
  publisher={Nature Publishing Group UK London}
}

@article{calderon2022continuum,
  title={The continuum of {Drosophila} embryonic development at single-cell resolution},
  author={Calderon, Diego and Blecher-Gonen, Ronnie and Huang, Xingfan and Secchia, Stefano and Kentro, James and Daza, Riza M and Martin, Beth and Dulja, Alessandro and Schaub, Christoph and Trapnell, Cole and others},
  journal={Science},
  volume={377},
  number={6606},
  pages={eabn5800},
  year={2022},
  publisher={American Association for the Advancement of Science}
}

@article{kingma2019introduction,
  title={An introduction to variational autoencoders},
  author={Kingma, Diederik P and Welling, Max and others},
  journal={Foundations and Trends{\textregistered} in Machine Learning},
  volume={12},
  number={4},
  pages={307--392},
  year={2019},
  publisher={Now Publishers, Inc.}
}

@article{mcinnes2018umap,
  title={Umap: Uniform manifold approximation and projection for dimension reduction},
  author={McInnes, Leland and Healy, John and Melville, James},
  journal={arXiv preprint arXiv:1802.03426},
  year={2018}
}

@article{csiszar1975divergence,
  title={I-divergence geometry of probability distributions and minimization problems},
  author={Csisz{\'a}r, Imre},
  journal={The annals of probability},
  pages={146--158},
  year={1975},
  publisher={JSTOR}
}

@article{xiang2021comparison,
  title={A comparison for dimensionality reduction methods of single-cell {RNA}-seq data},
  author={Xiang, Ruizhi and Wang, Wencan and Yang, Lei and Wang, Shiyuan and Xu, Chaohan and Chen, Xiaowen},
  journal={Frontiers in genetics},
  volume={12},
  pages={646936},
  year={2021},
  publisher={Frontiers Media SA}
}

@article{breiman2001random,
  title={Random forests},
  author={Breiman, Leo},
  journal={Machine learning},
  volume={45},
  pages={5--32},
  year={2001},
  publisher={Springer}
}

@article{shen2023animaltfdb,
  title={{AnimalTFDB 4.0}: a comprehensive animal transcription factor database updated with variation and expression annotations},
  author={Shen, Wen-Kang and Chen, Si-Yi and Gan, Zi-Quan and Zhang, Yu-Zhu and Yue, Tao and Chen, Miao-Miao and Xue, Yu and Hu, Hui and Guo, An-Yuan},
  journal={Nucleic Acids Research},
  volume={51},
  number={D1},
  pages={D39--D45},
  year={2023},
  publisher={Oxford University Press}
}

@article{cuomo2020single,
  title={Single-cell {RNA}-sequencing of differentiating iPS cells reveals dynamic genetic effects on gene expression},
  author={Cuomo, Anna SE and Seaton, Daniel D and McCarthy, Davis J and Martinez, Iker and Bonder, Marc Jan and Garcia-Bernardo, Jose and Amatya, Shradha and Madrigal, Pedro and Isaacson, Abigail and Buettner, Florian and others},
  journal={Nature communications},
  volume={11},
  number={1},
  pages={810},
  year={2020},
  publisher={Nature Publishing Group UK London}
}

@article{wolf2018scanpy,
  title={{SCANPY}: large-scale single-cell gene expression data analysis},
  author={Wolf, F Alexander and Angerer, Philipp and Theis, Fabian J},
  journal={Genome biology},
  volume={19},
  pages={1--5},
  year={2018},
  publisher={Springer}
}

@article{hao2021integrated,
  title={Integrated analysis of multimodal single-cell data},
  author={Hao, Yuhan and Hao, Stephanie and Andersen-Nissen, Erica and Mauck, William M and Zheng, Shiwei and Butler, Andrew and Lee, Maddie J and Wilk, Aaron J and Darby, Charlotte and Zager, Michael and others},
  journal={Cell},
  volume={184},
  number={13},
  pages={3573--3587},
  year={2021},
  publisher={Elsevier}
}

@article{paszke2019pytorch,
  title={Pytorch: An imperative style, high-performance deep learning library},
  author={Paszke, Adam and Gross, Sam and Massa, Francisco and Lerer, Adam and Bradbury, James and Chanan, Gregory and Killeen, Trevor and Lin, Zeming and Gimelshein, Natalia and Antiga, Luca and others},
  journal={Advances in neural information processing systems},
  volume={32},
  year={2019}
}

@article{blondel2008fast,
  title={Fast unfolding of communities in large networks},
  author={Blondel, Vincent D and Guillaume, Jean-Loup and Lambiotte, Renaud and Lefebvre, Etienne},
  journal={Journal of statistical mechanics: theory and experiment},
  volume={2008},
  number={10},
  pages={P10008},
  year={2008},
  publisher={IOP Publishing}
}

@article{ding2018interpretable,
  title={Interpretable dimensionality reduction of single cell transcriptome data with deep generative models},
  author={Ding, Jiarui and Condon, Anne and Shah, Sohrab P},
  journal={Nature communications},
  volume={9},
  number={1},
  pages={2002},
  year={2018},
  publisher={Nature Publishing Group UK London}
}

@article{tran2021fast,
  title={Fast and precise single-cell data analysis using a hierarchical autoencoder},
  author={Tran, Duc and Nguyen, Hung and Tran, Bang and La Vecchia, Carlo and Luu, Hung N and Nguyen, Tin},
  journal={Nature communications},
  volume={12},
  number={1},
  pages={1029},
  year={2021},
  publisher={Nature Publishing Group UK London}
}

@article{kobak2019art,
  title={The art of using {t-SNE} for single-cell transcriptomics},
  author={Kobak, Dmitry and Berens, Philipp},
  journal={Nature communications},
  volume={10},
  number={1},
  pages={5416},
  year={2019},
  publisher={Nature Publishing Group UK London}
}

@article{lin2020deep,
  title={A deep adversarial variational autoencoder model for dimensionality reduction in single-cell {RNA} sequencing analysis},
  author={Lin, Eugene and Mukherjee, Sudipto and Kannan, Sreeram},
  journal={BMC bioinformatics},
  volume={21},
  number={1},
  pages={1--11},
  year={2020},
  publisher={BioMed Central}
}

@article{dee2008sox3,
  title={Sox3 regulates both neural fate and differentiation in the zebrafish ectoderm},
  author={Dee, Chris T and Hirst, Caroline S and Shih, Yu-Huan and Tripathi, Vineeta B and Patient, Roger K and Scotting, Paul J},
  journal={Developmental Biology},
  volume={320},
  number={1},
  pages={289--301},
  year={2008},
  publisher={Elsevier}
}

@article{vriz1996zygotic,
  title={Zygotic expression of the zebrafish {Sox-19}, an HMG box-containing gene, suggests an involvement in central nervous system development},
  author={Vriz, Sophie and Joly, Claire and Boulekbache, Habib and Condamine, Hubert},
  journal={Molecular brain research},
  volume={40},
  number={2},
  pages={221--228},
  year={1996},
  publisher={Elsevier}
}

@book{villani2009optimal,
  title={Optimal transport: old and new},
  author={Villani, C{\'e}dric and others},
  volume={338},
  year={2009},
  publisher={Springer}
}

@article{luecken2019current,
  title={Current best practices in single-cell {RNA}-seq analysis: a tutorial},
  author={Luecken, Malte D and Theis, Fabian J},
  journal={Molecular systems biology},
  volume={15},
  number={6},
  pages={e8746},
  year={2019}
}

@article{han2020construction,
  title={Construction of a human cell landscape at single-cell level},
  author={Han, Xiaoping and Zhou, Ziming and Fei, Lijiang and Sun, Huiyu and Wang, Renying and Chen, Yao and Chen, Haide and Wang, Jingjing and Tang, Huanna and Ge, Wenhao and others},
  journal={Nature},
  volume={581},
  number={7808},
  pages={303--309},
  year={2020},
  publisher={Nature Publishing Group UK London}
}

@article{townes2019feature,
  title={Feature selection and dimension reduction for single-cell {RNA}-Seq based on a multinomial model},
  author={Townes, F William and Hicks, Stephanie C and Aryee, Martin J and Irizarry, Rafael A},
  journal={Genome biology},
  volume={20},
  pages={1--16},
  year={2019},
  publisher={Springer}
}


@article{heumos2023best,
  title={Best practices for single-cell analysis across modalities},
  author={Heumos, Lukas and Schaar, Anna C and Lance, Christopher and Litinetskaya, Anastasia and Drost, Felix and Zappia, Luke and L{\"u}cken, Malte D and Strobl, Daniel C and Henao, Juan and Curion, Fabiola and others},
  journal={Nature Reviews Genetics},
  pages={1--23},
  year={2023},
  publisher={Nature Publishing Group UK London}
}

@article{la2018rna,
  title={{RNA} velocity of single cells},
  author={La Manno, Gioele and Soldatov, Ruslan and Zeisel, Amit and Braun, Emelie and Hochgerner, Hannah and Petukhov, Viktor and Lidschreiber, Katja and Kastriti, Maria E and L{\"o}nnerberg, Peter and Furlan, Alessandro and others},
  journal={Nature},
  volume={560},
  number={7719},
  pages={494--498},
  year={2018},
  publisher={Nature Publishing Group}
}

@article{chen2022deepvelo,
  title={{DeepVelo}: Single-cell transcriptomic deep velocity field learning with neural ordinary differential equations},
  author={Chen, Zhanlin and King, William C and Hwang, Aheyon and Gerstein, Mark and Zhang, Jing},
  journal={Science Advances},
  volume={8},
  number={48},
  pages={eabq3745},
  year={2022},
  publisher={American Association for the Advancement of Science}
}

@article{bergen2021rna,
  title={{RNA} velocity—current challenges and future perspectives},
  author={Bergen, Volker and Soldatov, Ruslan A and Kharchenko, Peter V and Theis, Fabian J},
  journal={Molecular systems biology},
  volume={17},
  number={8},
  pages={e10282},
  year={2021}
}

@article{bergen2020generalizing,
  title={Generalizing {RNA} velocity to transient cell states through dynamical modeling},
  author={Bergen, Volker and Lange, Marius and Peidli, Stefan and Wolf, F Alexander and Theis, Fabian J},
  journal={Nature biotechnology},
  volume={38},
  number={12},
  pages={1408--1414},
  year={2020},
  publisher={Nature Publishing Group US New York}
}

@article{matsumoto2017scode,
  title={{SCODE}: an efficient regulatory network inference algorithm from single-cell {RNA}-Seq during differentiation},
  author={Matsumoto, Hirotaka and Kiryu, Hisanori and Furusawa, Chikara and Ko, Minoru SH and Ko, Shigeru BH and Gouda, Norio and Hayashi, Tetsutaro and Nikaido, Itoshi},
  journal={Bioinformatics},
  volume={33},
  number={15},
  pages={2314--2321},
  year={2017},
  publisher={Oxford University Press}
}

@article{ball2020double,
  title={Double dipping in machine learning: problems and solutions},
  author={Ball, Tali M and Squeglia, Lindsay M and Tapert, Susan F and Paulus, Martin P},
  journal={Biological psychiatry. Cognitive neuroscience and neuroimaging},
  volume={5},
  number={3},
  pages={261},
  year={2020},
  publisher={NIH Public Access}
}

@article{kriegeskorte2009circular,
  title={Circular analysis in systems neuroscience: the dangers of double dipping},
  author={Kriegeskorte, Nikolaus and Simmons, W Kyle and Bellgowan, Patrick SF and Baker, Chris I},
  journal={Nature neuroscience},
  volume={12},
  number={5},
  pages={535--540},
  year={2009},
  publisher={Nature Publishing Group US New York}
}

@inproceedings{abu2015exact,
  title={An exact graph edit distance algorithm for solving pattern recognition problems},
  author={Abu-Aisheh, Zeina and Raveaux, Romain and Ramel, Jean-Yves and Martineau, Patrick},
  booktitle={4th International Conference on Pattern Recognition Applications and Methods 2015},
  year={2015}
}

@article{kidger2022neural,
  title={On neural differential equations},
  author={Kidger, Patrick},
  journal={arXiv preprint arXiv:2202.02435},
  year={2022}
}

@article{ipsen2004evolutionary,
  title={Evolutionary reconstruction of networks},
  author={Ipsen, Mads},
  journal={Function and regulation of cellular systems},
  pages={241--249},
  year={2004},
  publisher={Springer}
}

@article{lahnemann2020eleven,
  title={Eleven grand challenges in single-cell data science},
  author={L{\"a}hnemann, David and K{\"o}ster, Johannes and Szczurek, Ewa and McCarthy, Davis J and Hicks, Stephanie C and Robinson, Mark D and Vallejos, Catalina A and Campbell, Kieran R and Beerenwinkel, Niko and Mahfouz, Ahmed and others},
  journal={Genome biology},
  volume={21},
  number={1},
  pages={1--35},
  year={2020},
  publisher={BioMed Central}
}

@article{wagner2020lineage,
  title={Lineage tracing meets single-cell omics: opportunities and challenges},
  author={Wagner, Daniel E and Klein, Allon M},
  journal={Nature Reviews Genetics},
  volume={21},
  number={7},
  pages={410--427},
  year={2020},
  publisher={Nature Publishing Group UK London}
}

@article{di2021cellular,
  title={Cellular senescence in ageing: from mechanisms to therapeutic opportunities},
  author={Di Micco, Raffaella and Krizhanovsky, Valery and Baker, Darren and d’Adda di Fagagna, Fabrizio},
  journal={Nature reviews Molecular cell biology},
  volume={22},
  number={2},
  pages={75--95},
  year={2021},
  publisher={Nature Publishing Group UK London}
}

@article{mccabe2020netrd,
  title={netrd: A library for network reconstruction and graph distances},
  author={McCabe, Stefan and Torres, Leo and LaRock, Timothy and Haque, Syed Arefinul and Yang, Chia-Hung and Hartle, Harrison and Klein, Brennan},
  journal={arXiv preprint arXiv:2010.16019},
  year={2020}
}

@article{liu2022temporal,
  title={Temporal single-cell tracing reveals clonal revival and expansion of precursor exhausted T cells during {anti-PD-1} therapy in lung cancer},
  author={Liu, Baolin and Hu, Xueda and Feng, Kaichao and Gao, Ranran and Xue, Zhiqiang and Zhang, Sujie and Zhang, Yuanyuan and Corse, Emily and Hu, Yi and Han, Weidong and others},
  journal={Nature Cancer},
  volume={3},
  number={1},
  pages={108--121},
  year={2022},
  publisher={Nature Publishing Group US New York}
}

@article{farrell2023inferring,
  title={Inferring single-cell transcriptomic dynamics with structured latent gene expression dynamics},
  author={Farrell, Spencer and Mani, Madhav and Goyal, Sidhartha},
  journal={Cell Reports Methods},
  volume={3},
  number={9},
  year={2023},
  publisher={Elsevier}
}

@article{li2023sctour,
  title={{scTour}: a deep learning architecture for robust inference and accurate prediction of cellular dynamics},
  author={Li, Qian},
  journal={Genome Biology},
  volume={24},
  number={1},
  pages={1--33},
  year={2023},
  publisher={BioMed Central}
}

@article{sha2024reconstructing,
  title={Reconstructing growth and dynamic trajectories from single-cell transcriptomics data},
  author={Sha, Yutong and Qiu, Yuchi and Zhou, Peijie and Nie, Qing},
  journal={Nature Machine Intelligence},
  volume={6},
  number={1},
  pages={25--39},
  year={2024},
  publisher={Nature Publishing Group UK London}
}

@article{davies1979cluster,
  title={A cluster separation measure},
  author={Davies, David L and Bouldin, Donald W},
  journal={IEEE transactions on pattern analysis and machine intelligence},
  number={2},
  pages={224--227},
  year={1979},
  publisher={IEEE}
}

@article{korsunsky2019fast,
  title={Fast, sensitive and accurate integration of single-cell data with Harmony},
  author={Korsunsky, Ilya and Millard, Nghia and Fan, Jean and Slowikowski, Kamil and Zhang, Fan and Wei, Kevin and Baglaenko, Yuriy and Brenner, Michael and Loh, Po-ru and Raychaudhuri, Soumya},
  journal={Nature methods},
  volume={16},
  number={12},
  pages={1289--1296},
  year={2019},
  publisher={Nature Publishing Group US New York}
}

@inproceedings{connor2021variational,
  title={Variational autoencoder with learned latent structure},
  author={Connor, Marissa and Canal, Gregory and Rozell, Christopher},
  booktitle={International conference on artificial intelligence and statistics},
  pages={2359--2367},
  year={2021},
  organization={PMLR}
}
